# Supplementary material for: The palatine tonsil bacteriome, but not the mycobiome, is altered in HIV infection
Source: BMC Microbiol. 2018 Oct 5;18:127. doi: 10.1186/s12866-018-1274-9 (PMC6173881; doi:10.1186/s12866-018-1274-9)
Supplement: Supplementary file 1 — Table S1. Bacterial alpha diversity of the palatine tonsil. Table S2. Bacterial phyla and their differences in relative abundance (mean, %) between HIV-infected and uninfected individuals in the palatine tonsil. Table S3. Fungal alpha diversity of the palatine tonsil. Table S4. The relative abandance (mean, %) of fungal phyla in the palatine tonsil. Table S5. Correlations among the common core bacterial genera in HIV-infected individuals. Table S6. Correlations among the common core bacterial genera in HIV-uninfected individuals. Table S7. Correlation between bacteriome and mycobiome in HIV-infected individuals. Table S8. Correlation between bacteriome and mycobiome in HIV-uninfected individuals. Table S9. Bacterial alpha diversity of palatine tonsil in HIV-infected individuals. Table S10. Fungal alpha diversity of palatine tonsil in HIV-infected individuals. (XLSX 21 kb) [file 12866_2018_1274_MOESM1_ESM.xlsx]

## Sheet: Table S1
Table S1. Bacterial alpha diversity of the palatine tonsil
	HIV-infected	HIV-uninfected	p value
Bacterial number of observed OTUs, median (IQR)	217 (186 - 256)	189 (179 - 212)	0.03
Bacterial Shannon entropy, median (IQR)	5.7 (5.0 - 5.7)	5.2 (4.8 - 5.5)	0.19
Bacterial phylogenetic diversity, median (IQR)	4.3 (4.0 - 4.7)	4.1 (3.9 - 4.3)	0.1
IQR interquartile range
P values were calculated using Wilcoxon rank-sum tests.

## Sheet: Table S2
Table S2. Bacterial phyla and their differences in relative abundance (mean, %) between HIV-infected and uninfected individuals in the palatine tonsil
	HIV-infected	HIV-uninfected	p value
Firmicutes	39	33	0.009
Bacteroidetes	24	22	0.39
Proteobacteria	14	19	0.04
Fusobacteria	11	15	0.03
Actinobacteria	10	9	0.89
Others	2	2	NA
P values were calculated using Wilcoxon rank-sum tests.

## Sheet: Table S3
Table S3. Fungal alpha diversity of the palatine tonsil
	HIV-infected	HIV-uninfected	p value
Fungal number of observed OTUs, median (IQR)	6.48 (4.4 - 9.8)	6.58 (4.8 - 11.5)	0.69
Fungal Shannon entropy, median (IQR)	2.18 (1.3 - 2.6)	2.26 (1.5 - 2.8)	0.57
Fungal phylogenetic diversity, median (IQR)	2.32 (1.5 - 3.4)	2.44 (2.0 - 3.5)	0.63
IQR interquartile range
P values were calculated using Wilcoxon rank-sum tests.

## Sheet: Table S4
Table S4. The relative abandance (mean, %) of fungal phyla in the palatine tonsil
	HIV-infected	HIV-uninfected	p value
Ascomycota	44	40	0.91
Basidiomycota	29	34	0.59
Others	27	26	NA
P values were calculated using Wilcoxon rank-sum tests.

## Sheet: Table S5
Table S5. Correlations among the common core bacterial genera in HIV-infected individuals
Bacteria	Bacteria	Correlation coefficient	p value
Neisseria	Haemophilus	0.769	< 0.001
Atopobium	Selenomonas	0.729	< 0.001
Prevotella	Atopobium	0.725	< 0.001
Actinomyces	Atopobium	0.69	< 0.001
Prevotella	Selenomonas	0.6	< 0.001
Fusobacterium	Porphyromonas	0.598	< 0.001
Haemophilus	Porphyromonas	0.596	< 0.001
Neisseria	Capnocytophaga	0.577	< 0.001
Prevotella	Veillonella	0.54	< 0.001
Veillonella	Atopobium	0.527	0.001
Rothia	Granulicatella	0.515	0.002
Fusobacterium	Capnocytophaga	0.506	0.002
Haemophilus	Capnocytophaga	0.501362	0.002
Streptococcus	Oribacterium	-0.508	0.002
Actinomyces	Haemophilus	-0.509	0.002
Veillonella	Capnocytophaga	-0.52	0.002
Veillonella	Neisseria	-0.529	0.001
Haemophilus	Selenomonas	-0.558	< 0.001
Prevotella	Haemophilus	-0.561	< 0.001
Neisseria	Atopobium	-0.571	< 0.001
Streptococcus	Leptotrichia	-0.574	< 0.001
Haemophilus	Atopobium	-0.582	< 0.001
Correlations were assessed using Spearman’s correlation tests.
p values were corrected for multiple testing controlling the false discovery rate.

## Sheet: Table S6
Table S6. Correlations among the common core bacterial genera in HIV-uninfected individuals
Bacteria	Bacteria	Correlation coefficient	p value
Prevotella	Atopobium	0.851545	< 0.001
Campylobacter	Oribacterium	0.786324	0.002
Campylobacter	Selenomonas	0.698729	0.02
Veillonella	Atopobium	0.695165	0.02
Prevotella	Veillonella	0.658074	0.03
Haemophilus	Granulicatella	0.641092	0.03
Oribacterium	Selenomonas	0.6238	0.04
Prevotella	Capnocytophaga	-0.607008	0.04
Campylobacter	Granulicatella	-0.610514	0.04
Veillonella	Capnocytophaga	-0.650744	0.03
Capnocytophaga	Atopobium	-0.656627	0.03
Prevotella	Neisseria	-0.66629	0.03
Correlations were assessed using Spearman’s correlation tests.
p values were corrected for multiple testing controlling the false discovery rate.

## Sheet: Table S7
Table S7. Correlation between bacteriome and mycobiome in HIV-infected individuals
Bacteria	Fungi	Correlation coefficient	p value
Neisseria	Candida	-0.38	0.04
Fusobacterium	Candida	-0.39	0.04
Capnocytophaga	Candida	-0.34	0.04
Correlations were assessed using Spearman’s correlation tests.
p values were corrected for multiple testing controlling the false discovery rate.

## Sheet: Table S8
Table S8. Correlation between bacteriome and mycobiome in HIV-uninfected individuals
Bacteria	Fungi	Correlation coefficient	p value
Neisseria	Candida	-0.72	0.04
Capnocytophaga	Candida	-0.7	0.04
Correlations were assessed using Spearman’s correlation tests.
p values were corrected for multiple testing controlling the false discovery rate.

## Sheet: Table S9
Table S9. Bacterial alpha diversity of palatine tonsil in HIV-infected individuals
	High CD4 group (N = 29)	Low CD4 group (N = 16)	p value
Bacterial number of observed OTUs, median (IQR)	216 (192 - 258)	217 (171 - 248)	0.31
Bacterial Shannon entropy, median (IQR)	5.4 (5.0 - 5.7)	5.3 (5.0 - 5.5)	0.36
Bacterial phylogenetic diversity, median (IQR)	4.3 (4.2 - 4.7)	4.3 (3.8 - 4.5)	0.24
IQR interquartile range
High CD4 group: CD4+ T-cell count ≥ 350cells/µ, Low CD4 group: CD4+ T-cell count < 350cells/µ
P values were calculated using Wilcoxon rank-sum tests.

## Sheet: Table S10
Table S10. Fungal alpha diversity of palatine tonsil in HIV-infected individuals
	High CD4 group (N = 30)	Low CD4 group (N = 15)	p value
Fungal number of observed OTUs, median (IQR)	6.9 (4.9 - 9.6)	5.8 (3.5 - 9.3)	0.31
Fungal Shannon entropy, median (IQR)	2.3 (1.4 - 2.5)	1.9 (1.3 - 2.6)	0.56
Fungal phylogenetic diversity, median (IQR)	2.9 (2.2 - 3.9)	2.2 (1.1 - 3.7)	0.27
IQR interquartile range
High CD4 group: CD4+ T-cell count ≥ 350cells/µ, Low CD4 group: CD4+ T-cell count < 350cells/µ
P values were calculated using Wilcoxon rank-sum tests.
